# Supplementary material for: Adipose-Derived Mesenchymal Stem Cells Protect Endothelial Cells from Hypoxic Injury by Suppressing Terminal UPR In Vivo and In Vitro
Source: Int J Mol Sci. 2023 Dec 6;24(24):17197. doi: 10.3390/ijms242417197 (PMC10742997; doi:10.3390/ijms242417197)
Supplement: Supplementary file 1 [file ijms-24-17197-s001.zip]

Archive with 1 entries (1 files):
- ijms-2674646-supplementary.pdf
